# Supplementary material for: Removal of p-Nitrophenol by Adsorption with 2-Phenylimidazole-Modified ZIF-8
Source: Molecules. 2023 May 19;28(10):4195. doi: 10.3390/molecules28104195 (PMC10224213; doi:10.3390/molecules28104195)
Supplement: Supplementary file 1 [file molecules-28-04195-s001.zip]

Archive with 1 entries (1 files):
- molecules-2391541-supplementary.pdf
